# Supplementary material for: Bufei Jiedu Formula enhances CD40 activation and macrophage polarization to eliminate intracellular MRSA persisters
Source: Front Immunol. 2025 Jul 17;16:1623182. doi: 10.3389/fimmu.2025.1623182 (PMC12310625; doi:10.3389/fimmu.2025.1623182)
Supplement: Supplementary file 6 [file Table1.xlsx]

## Sheet: Supplementary Table 1
Supplementary Table 1. siRNA sequence for gene knockdown
Gene	Primer Squenece (5' -3')
	Forward	Reverse
Cd40-Mu-312	GACACUGUGAACCCAAUCATT	UGAUUGGGUUCACAGUGUCTT
Cd40-Mu-852	GCCUGUCACACAGGAGGAUTT	AUCCUCCUGUGUGACACGCTT
NC	UUCUUCGAACGUGUCACGUTT	ACGUGACACGUUCGGAGAATT
