# Supplementary material for: Bufei Jiedu Formula enhances CD40 activation and macrophage polarization to eliminate intracellular MRSA persisters
Source: Front Immunol. 2025 Jul 17;16:1623182. doi: 10.3389/fimmu.2025.1623182 (PMC12310625; doi:10.3389/fimmu.2025.1623182)
Supplement: Supplementary file 7 [file Table2.xlsx]

## Sheet: Supplementary Table 2
Supplementary Table 2. The chemical profiling of BFJD using HPLC-Q-TOF/MS system
No.	RT (min)	Adduct	M/Z1	M/Z2	Mass error (ppm)	Formula	Identification	Fragment ions	Source
1	1.3	[M-H]-	389.11	389.109	1.7	C16H22O11	Monotropein	389.1104;227.0570;191.0363;165.0565;147.0463	BHSSC/LXC
2	1.39	[M+FA-H]-	493.157	493.156	0.9	C19H28O12	6-O-Acetylshanzhiside Methyl Ester	493.1551;447.1527;285.0965;266.9973;161.0450	BHSSC
3	1.45	[M-H]-	389.108	389.109	-2.9	C16H22O11	Scandoside	389.0557;209.0455;183.0659;165.0551;137.0605	BHSSC
4	1.61	[M-H]-	282.085	282.084	0.7	C10H13N5O5	Guanosine	282.0841;150.0419;133.0157	/
5	2.01	[M+FA-H]-	331.102	331.103	-4.4	C13H18O7	Gastrodin	331.1086;161.0512;135.9016;123.0442;105.0338	BJ
6	2.25	[M-H]-	389.11	389.109	1.5	C16H22O11	Deacetylasperulosidic acid	389.1100;227.0561;209.0446;191.0344;183.0658;165.0554;147.0446	BHSSC/LXC
7	2.45	[M+FA-H]-	417.103	417.104	-1.3	C16H20O10	Deacetyl asperuloside	371.0990;209.0494;165.0556;147.0447;135.0452	BHSSC
8	2.74	[M+FA-H]-	331.103	331.103	-2.3	C13H18O7	Gastrodin Isomer	285.0959;161.0456;123.0449;122.0369	BJ
9	3.32	[M-H]-	315.072	315.072	-0.8	C13H16O9	Protocatechuic acid-O-glucoside	315.0737;153.0196;152.0112;108.0213	BHSSC
10	3.61	[M-H]-	197.046	197.046	0.3	C9H10O5	Danshensu	179.0350;135.0451;123.0450	XKC
11	4.54	[M-H]-	153.019	153.019	0.4	C7H6O4	Protocatechuic acid	153.0204;109.0301;108.0220;91.0196	BHSSC/JQM
12	5.09	[M+FA-H]-	449.13	449.13	-0.8	C17H24O11	Deacetyl asperulosidic acid methyl ester	403.1230;241.0712;223.0609;191.0346	BHSSC
13	6.14	[M+FA-H]-	449.132	449.13	3.9	C17H24O11	Deacetyl asperulosidic acid methyl ester Isomer	403.1235;241.0715;223.0611;127.0397	BHSSC
14	6.53	[M-H]-	353.09	353.088	5.9	C16H18O9	Neochlorogenic acid	353.0883;191.0557;179.0347;135.0450	BHSSC/ZHDD
15	8.54	[M+FA-H]-	449.13	449.13	1	C17H24O11	Scandoside methyl ester	449.1328;403.1251;241.0718;191.0348;139.0397	BHSSC
16	8.86	[M-H]-	339.072	339.072	0.1	C15H16O9	Esculin	177.0187;133.0291;105.0335	ZHDD
17	10.1	[M-H]-	337.093	337.093	0.6	C16H18O8	3-O-p-Coumaroylquinic acid	337.0917;191.0552;173.0446;163.0402;119.0489	JQM
18	10.36	[M-H]-	419.12	419.12	1	C17H24O12	Sesamoside	419.1198;401.1081;239.0542;221.0449;195.0655	XKC
19	10.5	[M-H]-	431.121	431.12	3	C18H24O12	Asperulosidic acid	431.1197;269.0661;251.0558;225.0762;165.0554	BHSSC
20	10.93	[M-H]-	431.12	431.12	1.6	C18H24O12	Asperulosidic acid Isomer	431.1230;269.0660;251.0566;165.0567;147.0453	BHSSC
21	11.41	[M-H]-	289.072	289.072	-0.2	C15H14O6	Catechin	289.0725;27.0590;245.0834;221.0809;203.0713	LXC/JQM
22	11.62	[M-H]-	353.088	353.088	1.4	C16H18O9	Chlorogenic acid	191.0548;179.0343;171.0303	BHSSC/ZHDD
23	11.66	[M-H]-	177.02	177.019	3.2	C9H6O4	Esculetin	177.0178;149.0218;133.0287;105.0341	ZHDD
24	12.24	[M-H]-	577.137	577.135	3.2	C30H26O12	Procyanidin B1	577.1295;451.0998;425.0867;407.0751;289.0690	JQM/LXC
25	12.3	[M+H]+	322.201	322.201	-1.5	C18H27NO4	Croomine	322.2002;284.1634;162.1269;136.1115	BB
26	12.41	[M+FA-H]-	459.115	459.114	1.1	C18H22O11	Asperuloside	459.1138;413.1088;251.0546;147.0447	BHSSC
27	12.43	[M-H]-	353.089	353.088	2.2	C16H18O9	Cryptochlorogenic acid	353.0898;191.0563;179..0359;173.0464;135.0457	BHSSC/ZHDD
28	12.97	[M+H]+	408.239	408.238	1.3	C22H33NO6	Oxystemoninine	408.2385;390.2267;372.2216;352.2137;334.2013	BB
29	13.12	[M-H]-	351.13	351.13	0.4	C14H24O10	Dactylorhin C	351.1295;171.0664;127.0767	BJ
30	13.37	[M-H]-	591.137	591.135	2.5	C27H28O15	Yopaaoside A	591.1335;457.1433;519.1519;385.0886;323.0903;297.1115;233.0441	BHSSC
31	13.72	[M+FA-H]-	615.193	615.193	4.3	C26H34O14	Pyrolaside A	569.1903;407.1339;245.0816;137.0239	LXC
32	13.92	[M-H]-	577.136	577.135	2	C30H26O12	Procyanidin B2	577.1396;451.1079;425.0917;407.0806;289.0738	JQM
33	14.11	[M+FA-H]-	431.192	431.192	-0.9	C19H30O8	Corchoionoside C	431.1889;385.1877;223.1331;205.1226;153.0919	ZHJ
34	14.35	[M-H]-	189.077	189.077	1.9	C8H14O5	3-Isobutylmalic acid	189.0766;129.0552;99.0813	BJ
35	14.72	[M-H]-	337.093	337.093	0	C16H18O8	5-O-p-Coumaroylquinic acid	191.0552;173.0446;163.0402;119.0489	JQM
36	14.92	[M-H]-	289.071	289.072	-2.6	C15H14O6	Epicatechin	289.0727;245.0838;203.0723;137.0251	LXC/JQM
37	14.93	[M-H]-	337.092	337.093	-1.8	C16H18O8	4-O-p-Coumaroylquinic acid	/	JQM
38	15.21	[M-H]-	591.137	591.135	2.1	C27H28O15	Yopaaoside A Isomer	591.1369;547.1490;385.0908;323.0906;297.1131	BHSSC
39	15.24	[M-H]-	371.098	371.098	0.1	C16H20O10	Balanophonin B	371.0984;249.0614;121.0302	ZHJ
40	15.4	[M+FA-H]-	615.193	615.193	-0.6	C26H34O14	Pyrocallianthaside A	569.1889;407.1325;245.0807;137.0234	LXC
41	15.45	[M+FA-H]-	899.289	899.289	0	C39H50O21	Pyrolaside B	853.2817;691.2261;529.1698;367.1182;229.0861;137.0241	LXC
42	15.99	[M-H]-	325.093	325.093	0.6	C15H18O8	p-Coumaric acid-4-O-glucoside	325.0868;163.0383;119.0500	BHSSC
43	16.1	[M-H]-	593.153	593.151	2.4	C27H30O15	Vicenin-II	593.1515;503.1212;473.1067;383.0746;353.0643	ZHDD
44	17.06	[M-H]-	353.03	353.03	0.3	C18H10O8	Euphorbetin	353.0298;335.0177;309.0395;281.0429;263.0337;177.0189	ZHDD
45	17.27	[M-H]-	331.082	331.082	-3.1	C17H16O7	Lithospermic acid, methyl ester	197.0467;179.0354;151.0405;135.0454	ZC
46	17.34	[M+H]+	197.117	197.117	0.9	C11H16O3	Loliolide	197.1153;179.1058;133.1007;107.0849	ZHDD
47	17.82	[M-H]-	625.145	625.141	6	C27H30O17	Quercetin 3-sophoroside	625.1430;301.0355;300.0278;271.0253	BHSSC
48	18.34	[M-H]-	193.052	193.052	-2.4	C10H10O4	Ferulic Acid	193.0520;178.0293;158.8472;134.0368	ZC/JQM/HQ
49	18.35	[M-H]-	563.145	563.141	7.1	C26H28O14	Shaftoside	563.1419;473.1086;443.0981;383.0751;353.0653	ZHDD
50	18.38	[M-H]-	447.094	447.093	2	C21H20O11	Isoorientin	447.1053;357.0622;327.0471;297.0371;221.1140	ZHDD/XKC
51	18.45	[M+H]+	376.248	376.248	-1.7	C22H33NO4	Tuberostemonine K	376.2472;302.2118;228.1733	BB
52	18.73	[M+H]+	390.227	390.228	-1.5	C22H31NO5	Neotuberostemonol	390.2264;372.2180;316.1905;246.1480;221.1172;184.1335;150.0911	BB
53	19.14	[M+H]+	197.118	197.117	2.9	C11H16O3	Isololiolide	197.1168;179.1062;161.0950;133.1013;105.0691	ZHDD
54	19.19	[M-H]-	473.074	473.072	3.9	C22H18O12	Chicoric acid	435.0844;311.0376;219.0284;179.0337;149.0082	ZHDD
55	19.35	[M-H]-	595.133	595.13	4.1	C26H28O16	Quercetin 3-sambubioside	595.1291;301.0329;300.0269;271.0251	BHSSC
56	19.43	[M-H]-	563.142	563.141	2.8	C26H28O14	Vicenin-III	563.1436;473.1114;443.0997;383.0752;353.0654	ZHDD
57	19.77	[M-H]-	353.032	353.03	5.4	C18H10O8	Dimeresculetin	353.0317;325.0374;297.0399;257.0460;177.0196	ZHDD
58	20.11	[M+H]+	376.248	376.248	-0.4	C22H33NO4	Neotuberostemonine	376.2479;302.2115;274.1803;228.1768	BB
59	20.26	[M-H]-	619.225	619.224	1.2	C27H40O16	Dactylorhin E	619.2230;439.1583;171.0647;153.0540	BJ
60	20.34	[M+H]+	390.227	390.228	-2.3	C22H31NO5	Stemonine	390.2277;372.2168;316.1910;221.1177;184.1338	BB
61	20.96	[M+H]+	390.227	390.228	-0.3	C22H31NO5	Stemoninine	390.2292;372.2188;316.1920;274.1814	BB
62	21.21	[M-H]-	609.148	609.146	3.8	C27H30O16	Quercetin-3-O-β-D-rutinoside	609.1520;301.0352;300.0271	ZHDD/JQM/XKC
63	21.33	[M+H]+	392.244	392.243	-1.4	C22H33NO5	Sessilistemonamine A	392.2448;374.2335;364.2450;318.2060;184.1	BB
64	21.34	[M-H]-	463.09	463.088	3	C21H20O12	Hyperin	463.0863;301.0338;300.0261;271.0233;255.0	LXC/XKC
65	21.9	[M-H]-	463.088	463.088	-0.6	C21H20O12	Isoquercitrin	463.0884;301.0331;300.0262;271.0233;255.0291	LXC/XKC
66	22.3	[M+H]+	392.242	392.243	-2.1	C22H33NO5	Sessilistemonamine B	392.2415;374.2314;346.2391;234.1483;184.1325	BB
67	22.78	[M-H]-	393.141	393.14	1.7	C16H26O11	6-Acetyldactylorhin C	393.1403;171.0661;127.0760	BJ
68	22.79	[M-H]-	615.096	615.099	4	C28H24O16	2'-O-Galloylhyperin	615.0960;301.0337;178.9986;151.0017	LXC
69	22.95	[M-H]-	521.132	521.13	4.3	C24H26O13	Salviaflaside	521.1297;359.0769;323.0761;197.0452;161.0244	XKC
70	23.44	[M+H]+	376.25	376.248	0.1	C22H33NO4	Tuberostemonine	376.2496;348.2551;302.2098	BB
71	23.65	[M-H]-	831.201	831.205	-4.3	C38H40O21	Quercetin-3-(6'''-sinapylglucosyl)(1→2)-galactoside	831.1966;625.1396;301.0341;300.0255	BHSSC
72	24.41	[M-H]-	457.173	457.171	2.3	C21H30O11	Gymnoside Ⅰ	457.1748;385.0992;171.0663;153.0558;127.0760;123.0447	BJ
73	24.5	[M-H]-	717.148	717.146	3.2	C36H30O16	Salvianolic acid E	717.1500;519.0974;475.1070;431.1171;339.0527	XKC
74	24.67	[M-H]-	801.189	801.188	0.2	C37H38O20	Quercetin 3-(2'''-feruloylsophoroside)	801.1882;625.1386;301.0357;300.0265	BHSSC
75	24.96	[M-H]-	457.172	457.171	1.7	C21H30O11	Gymnoside II	457.1735;285.1007;171.0663;153.0559;127.0768	BJ
76	25.09	[M-H]-	887.319	887.319	0.2	C40H56O22	Dactylorhin A	887.3279;679.2663;619.2204;439.1601	BJ
77	25.1	[M+H]+	376.248	376.248	-0.1	C22H33NO4	Tuberostemonine H	376.2471;348.2519;302.2106;276.1936;236.1634	BB
78	25.66	[M-H]-	353.031	353.03	2.6	C18H10O8	Dimeresculetin Isomer	353.0298;177.0188;133.0298	ZHDD
79	26.16	[M-H]-	549.164	549.161	4.1	C26H30O13	6-O-p-coumaroyl scandoside methyl ester	549.1336;223.0593;193.0509;163.0394;119.0500	BHSSC
80	26.57	[M-H]-	359.078	359.077	3.2	C18H16O8	Rosmarinic acid	359.0753;197.0461;179.0355;161.0247;133.0291	XKC/ZC
81	27.61	[M-H]-	331.083	331.082	2.9	C17H16O7	Lithospermic acid, methyl ester Isomer	197.0453;179.0347;151.0402;135.0449;123.0449	ZC
82	28.03	[M-H]-	329.102	329.103	-3.2	C18H18O6	Acetylshikonin	329.1019;269.0775;225.0922;135.0468	ZC
83	28.32	[M-H]-	661.237	661.235	3.7	C29H42O17	6'-Acetyldactylorhin D	661.2337;439.1599;171.0653;153.0548	BJ
84	28.63	[M-H]-	609.184	609.183	2	C28H34O15	Oldenlandoside III	609.1873;487.15553;315.0850;271.0979;149.060	BHSSC
85	30.7	[M+FA-H]-	771.275	771.272	4.4	C34H46O17	Militarine	725.2615;457.1716;285.0972;153.0554	BJ
86	32.6	[M-H]-	283.061	283.061	-2.1	C16H12O5	Calycosin	283.0616;268.0384;239.0350;211.0406;183.0451	HQ
87	32.72	[M-H]-	301.035	301.035	-0.9	C15H10O7	Quercetin	301.0331;254.8532;211.0380;178.9991;151.0031	JQM/LXC
88	32.85	[M-H]-	463.162	463.161	1.4	C23H28O10	Isomucronulatol 7-O-glucoside	301.1085;286.0837;271.0732;256.0335;255.0595	HQ
89	33.48	[M-H]-	493.115	493.114	1	C26H22O10	Salvianolic acid A	493.1132;313.0703;295.0600;185.0237	XKC
90	33.81	[M-H]-	715.131	715.13	0.6	C36H28O16	/	715.1358;357.0626;339.0518;197.0452	/
91	39.76	[M-H]-	715.131	715.13	0.5	C36H28O16	/	715.1343;535.0901;491.0994;311.0552;135.0450	/
92	40.07	[M-H]-	327.218	327.218	0.9	C18H32O5	9,12,13-trihydroxy-10,15-octadecadienoic acid	327.2171;291.1963;229.1441;211.1339;171.1033	/
93	43.45	[M-H]-	329.234	329.233	2.3	C18H34O5	Pinellic acid	329.2340;229.1446;211.1343;171.1032	/
94	43.46	[M-H]-	267.065	267.066	-4.8	C16H12O4	Formononetin	267.0671;252.0424;223.0400;195.0458	HQ
95	47.14	[M+FA-H]-	829.459	829.459	0.2	C41H68O14	Astragaloside IV	829.4626;783.4535;651.4091;489.3603;161.0471	HQ
96	47.48	[M+FA-H]-	829.46	829.459	0.7	C41H68O14	Astragaloside III	829.4603;783.4553;621.4023;489.3577;161.0461	HQ
97	49.38	[M-H]-	663.375	663.375	-0.7	C36H56O11	Elatoside G	663.3746;587.3492;487.3467	/
98	50.6	[M+FA-H]-	871.47	871.47	0.5	C43H70O15	Astragaloside II	871.4693;825.4568;765.4423;161.0440	HQ
99	51.39	[M+H]+	249.149	249.149	2.3	C15H20O3	AtractylenolideⅢ	231.1383;185.1355;143.0848	BZ
100	52.68	[M+FA-H]-	871.471	871.47	0.9	C43H70O15	Isoastragaloside II	871.4739;825.4641;765.4486	HQ
101	54.44	[M+FA-H]-	871.471	871.47	1.5	C43H70O15	Cyclocephaloside II	871.4735;825.4663;765.4544	HQ
102	57.27	[M+FA-H]-	913.484	913.48	1.5	C45H72O16	Astragaloside I	913.4840;867.4740;807.4617	HQ
103	57.56	[M+H]+	445.213	445.212	2.7	C27H28N2O4	Aurantiamide acetate	341.0190;224.1044;19.1171;147.0638;105.0334	ZHDD
104	57.75	[M-H]-	269.045	269.046	-1.3	C15H10O5	Emodin	269.0452;225.0540;197.0658;181.0623	JQM
105	59.2	[M+FA-H]-	913.482	913.48	1.8	C45H72O16	Isoastragaloside I	913.4839;867.4834;807.4364;765.4490	HQ
106	60.67	[M+H]+	233.154	233.154	0.4	C15H20O2	Atractylenolide Ⅱ	233.1536;215.1434;187.1476;159.0821;131.0849	BZ
107	61.93	[M+FA-H]-	913.483	913.48	3.2	C45H72O16	Cycloastragenol-3-O-b-D-(3'',4''-di-O-acetyl)xylopyranosyl-6-O-b-D-glucopyranoside	913.4859;867.4747;825.4616;765.4500	HQ
108	62.56	[M-H]-	617.37	617.37	1.4	C35H54O9	(3β,​4β)​-​23-​Hydroxy-​16-​oxo-​28-​norolean-​12-​en-​3-​yl-β-​D-​glucopyranosiduronic acid	617.3713;441.3459;377.2883;359.2742	XKC
109	63.96	[M-H]-	617.373	617.37	5	C35H54O9	(3β,​4β)​-​23-​Hydroxy-​16-​oxo-​28-​norolean-​12-​en-​3-​yl β-​D-​glucopyranosiduronic acid Isomer	617.3733;441.3370;393.3176	XKC
110	67.22	[M-H]-	471.347	471.348	-2.9	C30H48O4	Corosolic acid	471.3487;409.3084	LXC/XKC
111	68.02	[M-H]-	483.312	483.312	1.9	C30H44O5	Poricoic acid B	483.3136;409.2753;367.2943;349.2538	FL
112	70.64	[M-H]-	497.329	497.327	2.5	C31H46O5	Poricoic acid A	497.3296;423.2916;391.2278;211.1480	FL
113	70.94	[M-H]-	485.327	485.327	-0.3	C30H46O5	Poricoic acid G	485.3285;467.3195;441.3366;423.3359;371.2553;353.2490	FL
114	77.8	[M-H]-	455.353	455.353	0.7	C30H48O3	Oleanolic acid/Ursolic Acid	455.3532;374.9880	ZHDD/JQM/LXC/XKC
115	78.04	[M-H]-	527.376	527.374	4	C33H52O5	Pachymic acid	527.3747;465.3355	FL
Note：M/Z1: actual value, M/Z2: theoretical value. RT: retention times. m/z: mass-to-charge ratio. LuXianCao, LXC; XiaKuCao, XKC; BaiHuaSheSheCao, BHSSC; HuangQi, HQ; BaiBu, BB; JinQiaoMai, JQM; ZiHuaDiDing, ZHDD; ZhiHuangJing, ZHJ; BaiZhu, BZ; Bai Ji, BJ; Zi Cao, ZC.
